# Supplementary material for: Neutrophil to Lymphocyte Ratio (NLR) in captive chimpanzees (Pan troglodytes): The effects of sex, age, and rearing
Source: PLoS One. 2020 Dec 16;15(12):e0244092. doi: 10.1371/journal.pone.0244092 (PMC7743966; doi:10.1371/journal.pone.0244092)
Supplement: S1 Data — Dataset used in the current study. (CSV) [file pone.0244092.s001.csv]

Subj_ID	Colony	Sex	Rearing	Status	Age_Last_Sedation	Age_Death	Weight	Y1NLR	Y2NLR	Y3NLR	Y4NLR	Y5NLR	Y6NLR	Y7NLR	Y8NLR	Y9NLR	Y10NLR	NLR_Euthanasia	Avg10YrNLR	Avg5YrNLR	MR_Dummy	NR_Dummy
208	2	0	0	2	38	38		0.533333333	0.94	0.754716981	0.277777778	0.462686567	0.453125	0.462686567	0.282051282	0.459016393	0.8	4.388888889	0.54253939	0.491375848	0	1
74	1	0	2	1	57		53.7	0.447761194	0.394366197	0.253333333	0.616666667	0.808333333	0.492307692	0.385416667	0.846153846	0.369925492	0.982942431		0.559720685	0.615349226	1	1
199	1	0	2	2	29	29		0.420289855	0.773584906	0.342857143	0.46875	0.24	0.316666667	0.732142857	0.660714286	1.093023256	0.788461538		0.583649051	0.718201721	1	1
297	2	0	1	2	40	40		0.205128205	0.685185185	0.75	0.243243243	0.376811594	1.358974359	0.141176471	0.435483871	0.897959184	0.764705882	13.83333333	0.585866799	0.719659953	1	0
323	2	1	1	1	33			1.243902439	0.135802469	0.347826087	0.679245283	0.542372881	0.516666667	1.063829787	0.491803279	0.380952381	2.033065237		0.743546651	0.89726347	1	0
311	2	0	1	2	46	47		0.923076923	0.923076923	0.441176471	0.833333333	0.484848485	0.53968254	0.38028169	0.689655172	1.227272727	1.063829787		0.750623405	0.780144383	1	0
229	2	0	1	2	18	20		0.781818182	0.357142857	0.347826087	1.735294118	0.420289855	0.359375	1.459459459	0.461538462	0.923076923	0.916666667	5.307692308	0.776248761	0.824023302	1	0
104	1	1	0	1	36		59.8	0.25	1.4	0.957446809	1.353799392	0.561403509	0.777777778	0.685499058	0.764705882	0.409090909	0.635009311		0.779473265	0.654416588	0	1
349	2	0	2	2	43	44		0.361111111	1.425	0.730769231	1.255813953	0.11627907	0.435483871	0.388059701	0.803921569	0.596491228	1.685714286		0.779864402	0.781934131	1	1
178	1	0	0	1	18		48	1.564102564	0.328571429	0.309859155	1.702702703	0.134146341	0.393939394	1.317073171	0.625	0.73556797	1.566037736		0.867700046	0.927523654	0	1
189	1	0	2	1	49		55.3	1.243902439	0.297297297	0.393939394	2.25	0.75	0.732142857	0.373994347	0.304347826	0.683823529	1.748538012		0.87779857	0.768569314	1	1
40	1	0	1	2	44	44	66			0.67335	0.84	0.5	2.03030303	0.76	0.516129032	1.046511628	0.678571429	6	0.88060814	1.006303024	1	0
282	2	0	1	2	54	55					1.285714286	0.466666667	2.214285714	0.690909091	1.119047619	0.236842105	0.243243243	0.97826087	0.893815532	0.900865554	1	0
362	2	0	2	2	53	53		0.388059701	1.020833333	0.293333333	0.483870968	0.703703704	0.740740741	1.6	0.53125	0.719298246	2.464285714		0.894537574	1.21111494	1	1
309	2	0	2	2	41	41		0.655172414	1.279069767	0.402985075	0.648148148	1.421052632	0.788461538	1.243902439	0.5	0.576271186	1.638888889		0.915395209	0.94950481	1	1
387	2	0	1	2	44	44		0.649122807	0.775510204	1.647058824	1.540540541	0.616666667	1.093023256	0.709090909	0.703703704	0.557377049	1.139534884	6.166666667	0.943162885	0.84054596	1	0
276	2	0	0	2	32	33		0.763636364	0.9	1.368421053	0.461538462	0.285714286	0.476190476	0.596491228	0.777777778	1.4	2.413793103		0.944356275	1.132850517	0	1
439	2	0	1		9				0.391304348	1.041666667	0.979591837	0.447761194	0.243589744	2.291666667	0.533333333	1.358974359	1.30952381		0.955267995	1.147417583	1	0
359	2	0	1	2	49	52		0.616666667	0.484375	0.25	0.119047619	0.492307692	2.615384615	1.621621622	1.787878788	0.725490196	0.9375		0.96502722	1.537575044	1	0
198	1	0	2	2	51	51	64.5	1.823529412	0.420289855	1.186046512	0.901960784	1.8	0.492307692	0.557480526	0.507936508	1.604377104	0.446153846		0.974008224	0.721651135	1	1
328	2	1	1	2	25	26		0.978723404	1.23255814	0.616666667	1.23255814	0.745454545	1.041666667	0.763636364	2.064516129	0.875	0.277790104		0.982857016	1.004521853	1	0
36	1	0	1	1	35		75	1.088888889	0.631578947	1.685714286	1.033182504	0.28358209	0.601923077	0.672727273	2.096774194	1.136890951	0.621184919		0.985244713	1.025900083	1	0
331	2	1	0	2	9	10			0.453125	1.764705882	0.730769231	0.816326531	0.914893617	0.923076923	0.648148148	1.702702703	1.11627907		1.007780789	1.061020092	0	1
173	1	0	2	1	47		58.6	1.578947368	1.911764706	1.067592593	0.820328131	1.215909091	0.916666667	0.968115942	0.876651982	0.391304348	0.53968254		1.028696337	0.738484296	1	1
73	1	0	2	1	41		62	0.918367347	0.65	0.786998133	1.492592593	1.0133243	1.621621622	1.39047619	1.057095344	0.506472492	0.941544885		1.037849291	1.103442107	1	1
102	1	0	2	1	44			0.9	1.939393939	0.857142857	0.872340426	0.722222222	1.764705882	0.771533613	0.84	0.867924528	0.926145663		1.046140913	1.034061937	1	1
152	1	0	2	1	51		64.8	3.894736842	0.543859649	0.28358209	0.73147541	0.713722127	0.568733154	1.252519597	1.111369991	0.941012817	0.859611231		1.090062291	0.946649358	1	1
341	2	1	1	2	29	40		5.4	0.716981132	1.204545455	1.513513514	0.862745098	0.338235294	0.253333333	0.253333333	0.25	0.175		1.096768716	0.253980392	1	0
423	2	0	2	1	51			0.515625	2.321428571	0.4	1.0625	0.610169492	0.363636364	2.692307692	1.625	0.857142857	0.711575474		1.115938545	1.249932477	1	1
67	1	0	1	1	25		53	1.512820513	0.448275862	3.714285714	1.394736842	0.893617021	0.217948718	1.255813953	0.769230769	0.627118644	0.73776908		1.157161712	0.721576233	1	0
2	1	1	0	1	43		60.89	0.92	0.849056604	0.803751804	2.637931034	0.345658073	0.449943503	2.152777778	2.311921296	0.618717504	0.490878939		1.158063654	1.204847804	0	1
232	2	0	1	2	31	32		1.96969697	1.911764706	1.461538462	1.020833333	1.19047619	1.065217391	0.843137255	0.979166667	0.614035088	0.564516129		1.162038219	0.813214506	1	0
220	2	0	1	2	34	35		1.261904762	1.421052632	1.315789474	0.616666667	2.428571429	1.75	1	0.82	0.5	0.596774194		1.171075916	0.933354839	1	0
409	2	0	1		10			0.631578947	0.610169492	0.897959184	1.186046512	1.75	1.020833333	2.3	0.409090909	2	1.133333333		1.193901171	1.372651515	1	0
95	1	1	1	1	28		79.5	1.209302326	1.063829787	0.666666667	1.41025641	0.796296296	0.740740741	0.901960784	1.485714286	1.677233429	2.080267559		1.203226829	1.37718336	1	0
380	2	0	2	2	41	42		0.921568627	1.086956522	2.538461538	1.268292683	1.068181818	0.576271186	0.678571429	0.979591837	0.516129032	2.423076923		1.20571016	1.034728081	1	1
375	2	1	0		6								0.62295082	4.333333333	0.5	0.352941176	0.27027027		1.21589912	1.21589912	0	1
169	1	0	0	2	14	14		0.6	1.219512195	1.685714286	1.021276596	0.727272727	0.568627451	1.341463415	2.129032258	1.526315789	1.342105263		1.216131998	1.381508835	0	1
394	2	1	2	2	42	45		0.484375	0.6	0.788461538	0.701754386	0.803921569	1.279069767	0.88	2.133333333	2.24137931	2.379310345		1.229160525	1.782618551	1	1
64	1	0	2	2	25	27		1.395024604	0.257672313	0.290064103	0.4	2.692307692	2.68	0.426470588	1.209302326	2.464285714	0.491525424		1.230665276	1.45431681	1	1
400	2	1	0	2	9	23						0.447761194	0.957446809	0.769230769	1.787878788	0.703703704	2.72		1.231003544	1.387652014	0	1
313	2	0	1	2	57	58			0.568965517	0.655172414	0.380952381	1.513513514	0.923076923	1.685714286	0.849056604	4	0.534482759	1.384615385	1.234548266	1.598466114	1	0
339	2	0	1	2	19	20		0.690909091	2.84	1.302325581	0.763636364	1.111111111	0.87755102	0.754385965	1.088888889	1.238095238	1.735294118		1.240219738	1.138843046	1	0
121	1	0	2	2	51	51	53.1	0.516129032	1.461538462	1.394736842	0.616666667	1.594594595	1.473684211	1.124540441	1.4	1.680213465	1.268292683	5.928571429	1.25303964	1.38934616	1	1
302	2	1	2	2	43	44		1.771428571	2.379310345	1.317073171	0.352112676	1.119047619	1.333333333	0.807692308	0.484375	1.152173913	1.878787879		1.259533482	1.131272487	1	1
283	2	0	1	1	45			0.388059701	0.660714286	0.807692308	1.063829787	3.9	0.893617021	0.897959184	1.447368421	0.754716981	1.838532739		1.265249043	1.166438869	1	0
363	2	0	1	2	20	35		1.432432432	0.672727273	1.512820513	0.338028169	1.375	0.796296296	0.884615385	1.631578947	1.909090909	2.233333333		1.278592326	1.490982974	1	0
347	2	0	2	2	40	50		1.878787879	1.136363636	2	0.636363636	0.875	1.90625	1.261904762	0.666666667	1.513513514	0.936170213		1.281102031	1.256901031	1	1
385	2	1	1	2	26	31		3	1.256410256	0.979591837	2.428571429	0.343283582	1.567567568	0.625	1.325	0.857142857	0.46031746		1.284288499	0.967005577	1	0
218	2	1	0	2	17	19			0.46969697	1.41025641	0.918367347	0.740740741	1.425	3.181818182	1.903225806	0.941176471	0.773584906		1.307096315	1.644961073	0	1
38	1	1	0	1	22		69.8	1.111111111	2.62962963	0.5	0.557377049	1.390243902	0.9	0.515625	0.366197183	3.137931034	1.983443709		1.309155862	1.380639385	0	1
415	2	0	2	2	41	41		0.5	0.644067797	1.02173913	0.759259259	0.807692308	1.939393939	2.357142857	2.916666667	0.916666667	1.365853659	7.333333333	1.322848228	1.899144758	1	1
44	1	0	2	2	24	25		0.783596838	2.01754386	2.576923077	2.371764706	1.292682927	0.611163756	0.916666667	1.093023256	0.657716351	0.988458529		1.330953997	0.853405712	1	1
159	1	0	2	1	47		72.5	1.11627907	1.255813953	0.862745098	1.517564403	0.497484909	0.833333333	2.692546584	1.505573664	1.560773481	1.472222222		1.331433672	1.612889857	1	1
215	2	0	0	2	45	45		0.672413793	0.777777778	0.618181818	0.4	0.811320755	0.55	6.538461538	1.475	1.195121951	0.352941176	4.5	1.339121881	2.022304933	0	1
132	1	1	2	2	43	43	63	0.415384615	2.03125	0.333333333	1	0.375	0.87755102	1.398330352	3.145604396	2.275862069	1.6		1.345231579	1.859469567	1	1
213	2	0	1	2	25	26				0.260273973	4.705882353	2.392857143	0.274193548	0.338028169	1.45	0.564516129	0.811320755		1.349634009	0.68761172	1	0
299	2	1	2	2	40	41		0.732142857	2	2.875	0.895833333	1.365853659	0.93877551	1.638888889	0.918367347	1.022727273	1.142857143		1.353044601	1.132323232	1	1
291	2	1	1	1	28			0.754716981	3.409090909	0.12345679	1.139534884	1.787878788	0.416666667	0.46875	0.366537718	1.261904762	3.85		1.35785375	1.272771829	1	0
315	2	0	0	1	26			0.446153846	3.260869565	0.391304348	2.92	1.526315789	0.31884058	1	1.022222222	1.066666667	1.646812957		1.359918597	1.010908485	0	1
221	2	0	1	2	29			1.255813953	2.344827586	1.75	0.55	1.882352941	0.811320755	1.090909091	2.92	0.266666667	0.78		1.365189099	1.173779303	1	0
89	1	0	2	2	42	43	62.6	3.130434783	1.30952381	0.754716981	0.46875	0.79245283	0.672413793	1.181818182	3.166666667	1.567567568	0.691496599	32	1.373584121	1.455992562	1	1
197	1	0	0	1	38		73.3	2.653846154	2.064516129	1.177777778	0.73015873	0.702270382	0.686473005	1.447352404	0.738371286	2.51119403	1.061538462		1.377349836	1.288985837	0	1
111	1	1	2	1	46		56	1.41025641	0.92	2.133333333	1.410702772	1.554054054	0.742300557	0.955555556	1.136501517	2.928870293	0.682242991		1.387381748	1.289094183	1	1
164	1	1	2	2	41	41						0.555555556	0.305555556	1.45	2.357142857	1.186046512	2.518518519	2.535714286	1.395469833	1.563452689	1	1
6	1	1	1	1	38		59.7	0.979166667	0.862745098	1.911764706	2.344827586	2.004690432	0.862745098	1.611111111	1.23255814	0.729779412	1.605263158		1.414465141	1.208291384	1	0
392	2	0	0		27			2.096774194	2.615384615	0.566666667	1.5	0.916666667	2.692307692	0.788461538	0.92	1.236842105	0.833426184		1.416652966	1.294207504	0	1
61	1	0	2	2	45	45		1.261904762	1.694444444	1.685714286	1.086956522	1.823214286	1.735053235	2.2	0.637931034	0.610169492	1.478571429	2.392857143	1.421395949	1.332345038	1	1
10	1	0	2	1	43		61.1	1.41025641	0.679559748	1.027472527	1.611111111	1.334146341	0.524590164	1.128460687	0.761428571	5.038216561	0.765748031		1.428099015	1.643688803	1	1
260	2	0	0	2	31	32		1.555555556	1.709677419	0.547619048	0.0002936	4	0.810810811	1.020408163	2.03125	1.325	1.459408433	1.821573948	1.446002303	1.329375481	0	1
358	2	0	1	1	52			2.62962963	2.392857143	1.066666667	0.324324324	2.413793103	0.610169492	2.333333333	0.75	1.23255814	0.819817768		1.45731496	1.149175747	1	0
237	2	1	1		19			0.620689655	1.694444444	1.292682927	2.310344828	1.487179487	2.2	1.042553191	0.732142857	1.302325581	1.911764706		1.459412768	1.437757267	1	0
76	1	0	2	2	41	41	56	0.92	2.354334554	1.823529412	1.8	0.843137255	0.792862022	1.25	2.448275862	0.952380952	1.526315789	2.730769231	1.471083585	1.393966925	1	1
1	1	0	2	2	42	42		0.638607167	3.041666667	0.586206897	1.275	1.296710526	1.10332981	2.285714286	1.432432432	2.571770335	0.536094527	3.19047619	1.476753265	1.585868278	1	1
324	2	1	1		9			2.555555556	0.921568627	1.578947368	0.773584906	1.095238095	0.979591837	0.672413793	2.37037037	1.459459459	2.428571429		1.483530144	1.582081378	1	0
16	1	1	2	2	29	30		1.001395349	0.811320755	0.849056604	1.214285714	0.98248337	0.88	1.56071964	2.1	1.529411765	4		1.49286732	2.014026281	1	1
252	2	0	0	1	21			3.894736842	0.40625	1.771428571	0.568965517	1.428571429	1.272727273	2.8	0.559322034	1.181818182	1.256450973		1.514027082	1.414063692	0	1
37	1	0	1	1	27		51.4	1.96969697	0.93877551	0.614035088	2.129032258	2.407407407	2	0.548387097	1.638888889	1.563739377	1.3828125		1.51927751	1.426765573	1	0
236	2	1	0	2	30	38		1.911764706	0.083333333	1.583333333	0.135802469	1.461538462	0.533333333	2.275862069	2.310344828	2.166666667	2.769230769		1.523120997	2.011087533	0	1
149	1	0	2	2	44	44	60.35	2.103448276	1.5	1.909090909	1.041666667	1.365853659	1.022727273	2.428571429	0.814814815	1.526315789	1.521031746	4	1.523352056	1.46269221	1	1
107	1	1	2	2	36	36		2.275862069	1.529411765	1.275	0.895833333	1.088888889	0.906976744	2.285714286	2.68	1.088888889	1.238095238		1.52647	1.63994	1	1
63	1	1	2	2	45	46	48.1	2.653846154	2.958333333	2.392857143	0.773584906	0.555555556	1.638888889	1.285714286	0.467741935	1.791023843	0.807692308		1.532523835	1.198212252	1	1
165	1	0	2	1	44		68.4	1.177777778	0.672413793	1.197058824	1.866666667	0.887829912	4.168803419	1.811965812	1.171624714	1.253012048	1.243961353		1.545111432	1.929873469	1	1
57	1	1	0	2	19	19		0.517241379	1.967741935	1.375	2.285714286	2.064516129	1.8125	0.958333333	1.255813953	2.344827586	0.87755102		1.545923962	1.449805178	0	1
156	1	0	2	1	50		55	3.6	1.435897436	0.424242424	2.137931034	2.958111702	0.696428571	1.098039216	1.1875	1.0625	0.973392461		1.557404284	1.00357205	1	1
273	2	1	1	2	39	40		0.293333333	0.684210526	1.390243902	1.96875	1.063829787	2.344827586	0.409090909	3.95	2.24137931	1.261904762		1.560757012	2.041440513	1	0
376	2	1	0	2	26	28		0.901960784	3.125	2.333333333	0.573770492	0.593220339	0.803921569	2.357142857	1.425	1.564102564	1.939393939		1.561684588	1.617912186	0	1
329	2	0	1		13			1	1.136363636	1.275	0.614035088	0.616666667	2.692307692	2.72	3.428571429	0.227848101	1.909090909		1.561988352	2.195563626	1	0
153	1	1	2	2	53	53	60.2	1.285714286	0.703703704	4.529411765	2.357142857	0.660377358	0.849056604	1.821052632	1.02173913	0.745098039	1.75		1.572329638	1.237389281	1	1
12	1	0	0	1	38		55	0.93877551	1.371794872	0.882352941	0.630252101	1.341666667	2.970663265	1.744485294	1.243023256	1.546827795	3.105022831		1.577486453	2.122004488	0	1
110	1	1	0	2	12	12		0.97826087	0.523809524	1.375	0.462686567	1.605263158	0.775568182	3.8	2.88	1.894783378	1.526315789		1.582168747	2.17533347	0	1
200	1	0	2	1	37			3.75	1.19047619	1	0.78	2.321428571	2.285714286	0.957446809	0.8	0.679245283	2.214285714		1.597859685	1.387338418	1	1
305	2	0	0	1	22			1.243243243	0.631578947	2.064516129	0.826923077	2.379310345	1.113636364	1.882352941	1.555555556	1.513513514	2.869662921		1.608029304	1.786944259	0	1
62	1	0	2	1	52		54	1.020833333	1.628571429	1.085106383	1.909090909	0.540983607	2.413793103	2.958333333	0.586206897	1.9375	2.03125		1.611166899	1.985416667	1	1
18	1	0	2	2	50	50	66	1.594594595	0.777777778	1.307692308	1.666666667	1.046511628	1.911764706	2.129032258	0.977777778	2.84	1.89527027	3.363636364	1.614708799	1.950769002	1	1
438	2	1	1	2	29			3.545454545	1.043478261	1.042553191	1	0.807692308	2.310344828	1.848484848	1.8	1.292682927	1.461538462		1.615222937	1.742610213	1	0
92	1	1	2	1	46		56.4	4.157894737	1.159090909	1.526315789	1.513513514	0.713475177	0.72007722	1.886904762	0.66642528	1.490358127	2.338181818		1.617223733	1.420389441	1	1
322	2	1	1	2	35	35		0.770833333	6.461538462	1.086956522	0.454545455	0.590163934	0.382352941	0.524590164	1.268292683	1.375	3.409090909		1.63233644	1.391865339	1	0
228	2	0	0	2	42	44		1.268292683	0.666666667	2.032258065	2	1.086956522	1.461538462	0.79245283	1.317073171	1.90625	3.8	3.526315789	1.63314884	1.855462893	0	1
90	1	0	1	2	36	37	48.6		2.03030303	0.814814815	0.525423729	1.486486486	0.783448276	1.302325581	1.755	3.041666667	2.96		1.633274287	1.968488105	1	0
147	1	1	2	2	40	40		0.865384615	1.435897436	1.421052632	5.266666667	1.225	1.333333333	2	1.090909091	0.483870968	1.35		1.647211474	1.251622678	1	1
75	1	0	2	2	48	49	45	2.615384615	3.217391304	2.03125	1.647058824	0.918367347	0.759259259	1.657142857	1.909090909	0.46875	1.251108647	12.85714286	1.647480376	1.209070334	1	1
97	1	0	2	2	45	45		0.696428571	0.9	4.705882353	1.11627907	0.625	3.5	1.106382979	1.459459459	1.594594595	0.849056604	1.96875	1.655308363	1.701898727	1	1
365	2	0	1	2	34	34		1.714285714	3.260869565	1.219512195	0.620689655	0.96	1.722222222	1.638888889	3.041666667	1.044444444	1.818181818		1.704076117	1.853080808	1	0
235	2	0	1	1	27			1.45	0.525423729	1.823529412	2.193548387	0.716981132	0.918367347	1.578947368	3.684210526	2.636363636	1.757676903		1.728504844	2.115113156	1	0
15	1	1	0	1	36		61.5	0.784313725	1.378378378	0.884615385	2.004058442	2.8575	0.765454545	0.865384615	1.890887605	3.406177156	2.51171875		1.73484886	1.887924534	0	1
256	2	1	1	2	24	24		2.846153846	0.921568627	2.379310345	1.552631579	1.204545455	1.909090909	1.823529412	2.428571429	1.552631579	0.843137255		1.746117044	1.711392117	1	0
166	1	0	1	1	24		67	0.484848485	1.578947368	1.648648649	0.701754386	1.204545455	2	1.882352941	5.152941176	1.252717391	1.694444444		1.76012003	2.39649119	1	0
96	1	0	2	2	48	48	71	0.627118644	2.379310345	1.9375	1.967741935	1.35	2.03125	1.093023256	1.878787879	2.84	1.655106707	7.151260504	1.775983877	1.899633568	1	1
168	1	0	2	1	50		69.2	0.86	0.986752137	0.977378436	0.999767442	1.200885096	1.35	3.411877395	4.33172147	1.920485175	1.76		1.779886715	2.554816808	1	1
342	2	0	2	2	43	47		0.88	1.787878788	1.043478261	2.03030303	2.172413793	1.041666667	0.53968254	1.020833333	1.368421053	6.004489338		1.78891668	1.995018586	1	1
128	1	0	2	1	52		76.9	0.647058824	1.243902439	2.129032258	0.46031746	2.010180995	0.908730159	1.597165992	1.388888889	1.006530114	6.6		1.799180713	2.300263031	1	1
83	1	0	0	1	33		60	3.5	0.690909091	1.30952381	1.046511628	1.909090909	3.304347826	1.764705882	1.735294118	1.174528302	1.67826087		1.811317244	1.9314274	0	1
214	2	0	0	2	34	35		3.041666667	0.727272727	0.571428571	0.55	2.133333333	3.083333333	1.5	1.043478261	2.833333333	2.640444015		1.812429024	2.220117788	0	1
425	2	0	0	1	21			2.92	4.157894737	1.939393939	1.181818182	1.617647059	1.108695652	1.130434783	0.903846154	2.392857143	0.788418708		1.814100636	1.264850488	0	1
103	1	0	1	1	28		69	1.675675676	0.580645161	2.129032258	0.754716981	1.605263158	3.7	2.84	0.455882353	2.78313253	1.617977528		1.814232565	2.279398482	1	0
19	1	0	1	1	27		65.8	2.518518519	3.571428571	1.96969697	1.025	0.5	0.979591837	1.02173913	0.918367347	2.285714286	3.38028169		1.817033835	1.717138858	1	0
48	1	0	2	2	35	37		0.666666667	3.556818182	1.880032206	0.916666667	0.959183673	1.487179487	2.161290323	2.1	2.568243243	1.878787879		1.817486833	2.039100186	1	1
25	1	0	2	2	37	37		0.881888482	0.5	1.017654477	1.268292683	0.807692308	1.387709138	1.909090909	2.15751634	4.705882353	3.664160401		1.829988709	2.764871828	1	1
203	1	1	2	2	44	45		3.6	4.529411765	0.557377049	1.735294118	1.333333333	0.689655172	1.37875	0.791111111	1.085106383	2.730769231		1.843080816	1.335078379	1	1
86	1	1	0	2	9	10				1.771428571	0.426470588	1.571428571	2.638571429	0.808333333	5.642857143	1.162790698	0.833333333		1.856901708	2.217177187	0	1
27	1	1	0	1	25		60.7	2.266666667	1.317073171	1.742857143	1.735294118	1.735294118	2.958333333	1.238095238	2.592592593	1.485175202	1.622857143		1.869423873	1.979410702	0	1
258	2	1	0	2	19			0.573770492	1	1.068181818	1.96875	6.833333333	3.086956522	1.425	0.76	1.063829787	1.119047619		1.889886957	1.490966786	0	1
368	2	1	1	2	29	34		3.181818182	1.742857143	0.979591837	2.518518519	0.816326531	4.529411765	1	1	2.464285714	0.754716981		1.898752667	1.949682892	1	0
367	2	1	1		11			0.524590164	0.679245283	1.065217391	3.523809524	0.434782609	0.566666667	1.909090909	3.55	1.96969697	4.764705882		1.89878054	2.552032086	1	0
148	1	0	1	1	32		59.5	1.526315789	0.583333333	1.204545455	1.705	3.766666667	2.129032258	1.571428571	2.916666667	1.349206349	2.379562044		1.913175713	2.069179178	1	0
412	2	0	1	1	27			0.882352941	0.979591837	1.526315789	1.875	2.034482759	3.545454545	1.205128205	4.6875	1.374879692	1.17078698		1.928149275	2.396749884	1	0
434	2	0	1	1	58			2.2	1	2.653846154	1.648648649	1.911764706	1.588235294	2.464285714	2.285714286	2.225806452	1.742743312		1.972104457	2.061357012	1	0
58	1	1	0	2	10	16		0.153568202	0.582862524	1.882352941	0.532388664	0.414285714	2.84	2.5	2.773706897	4.707142857	3.357142857		1.974345066	3.235598522	0	1
118	1	0	0	1	20			4.052631579	3.947368421	2.357142857	1.113636364	2.206896552	0.68627451	2	1.088888889	1.087155963	1.279596977		1.981959211	1.228383268	0	1
352	2	1	0	2	28	32		0.534482759	0.803921569	1.771428571	3.173913043	2.807692308	3.714285714	1.425	2.448275862	1.882352941	1.317073171		1.987842594	2.157397538	0	1
306	2	0	1		9			0.684210526	1.852941176	0.689655172	0.901960784	2.730769231	4.588235294	0.923076923	2.407407407	0.654545455	4.5		1.993280197	2.614653016	1	0
405	2	0	1	2	30	31		0.356164384	1.96969697	2.161290323	0.843137255	3.041666667	1.261904762	1.735294118	2.846153846	2.68	3.041666667		1.993697499	2.313003879	1	0
136	1	0	0	1	27		49.2	2.344827586	1.935483871	2.321428571	0.846153846	0.610169492	0.698113208	1.238095238	7.075630252	2.486988848	0.417069243		1.997396016	2.383179358	0	1
234	2	0	0	2	50	50		1.588235294	1.021276596	1.594594595	1.823529412	2.392857143	1.285714286	2.233333333	4.352941176	1.292682927	2.481529912		2.006669467	2.329240327	0	1
421	2	0	1	2	29			2.24137931	0.216216216	5.0625	5.4	0.803921569	1.25	0.736842105	0.666666667	3.217391304	0.515625		2.011054217	1.277305015	1	0
295	2	0	2	2	30	40		6.833333333	0.941176471	2.615384615	1.694444444	1.552631579	2.096774194	0.706896552	1.204545455	1.8	0.666666667		2.011185331	1.294976574	1	1
370	2	0	0	1	24			3.363636364	1.086956522	0.46969697	2.518518519	2.96	1.6	1.090909091	1.685714286	2.44	2.920350749		2.01357825	1.947394825	0	1
231	2	1	0	2	44	50		3.428571429	1.90625	0.533333333	4.555555556	3.181818182	1.933333333	1.333333333	0.637931034	0.84	2		2.03501262	1.34891954	0	1
162	1	0	2	2	50	50	60	1.526315789	1.368421053	1.179487179	1.243902439	3.902930403	1.357256778	2.96	1.594594595	2.549766171	2.88	0.620689655	2.056267441	2.268323509	1	1
325	2	1	1		31			2.03125	3.217391304	1.333333333	2.09375	3.041666667	2.0625	1.475	1.375	1.771428571	2.3		2.070131988	1.796785714	1	0
78	1	0	0	1	25		53.2	0.830188679	3.666666667	0.5	5.785714286	0.610169492	2.555555556	0.426470588	2.528089888	1.980769231	1.939393939		2.082301833	1.88605584	0	1
410	2	0	0		33			1.852941176	0.387096774	1.96875	2.033333333	1.594594595		3.7	3.130434783	1.487179487	2.592592593		2.082991416	2.727551716	0	1
105	1	0	2	2	44	44		3.428571429	3.130434783	2.037525355	3.173913043	0.727272727	2	0.882352941	2.653846154	2.428571429	0.453125	12.71428571	2.091561286	1.683579105	1	1
21	1	0	1	2	38	39	68.8	1.823529412	1.152173913	3	1.688752846	2.96	2.128156566	3.496200608	1.284324324	1.125121951	2.28956044	6.974789916	2.094782006	2.064672778	1	0
94	1	0	2	1	40		61.7	0.82	1.879166667	0.706896552	1.305061179	3.25	4.210526316	1.6651341	2.452666667	1.896551724	2.782608696		2.09686119	2.601497501	1	1
318	2	1	2	2	35	50		0.361111111	0.901960784	1.261904762	9.444444444	3.217391304	2.233333333	0.833333333	1.292682927	0.447761194	1		2.099392319	1.161422157	1	1
65	1	1	1	1	35		48.6	8.090909091	0.388059701	1.111111111	1.794117647	1.5	1.130434783	2.76	1.447368421	1.196721311	1.623595506		2.104231757	1.631624004	1	0
219	2	0	1	2	27	28		1.939393939	1.45	1.727272727	1.113636364	0.784313725	0.807692308	0.735849057	0.559322034	5.466666667	6.461538462		2.104568528	2.806213706	1	0
68	1	1	2	2	36	37		4.588235294	1	1.021276596	1.694444444	1.181818182	2.84	1.486486486	1.446008855	3.55	2.275862069		2.108413193	2.319671482	1	1
98	1	0	1	1	37		51	1.317073171	2.2	0.293333333	1.171775899	2.179444444	1.204545455	2.384615385	4.105263158	3.683168317	2.600790514		2.114000968	2.795676566	1	0
116	1	0	2	1	39		62.5	2.344827586	3.083333333	1.552631579	1.602375566	0.733946488	1.298484848	2.850540216	2.750374813	1.652281449	3.488038278		2.135683416	2.407943921	1	1
119	1	0	0	1	36		51.6	1.526315789	2.0625	2.193548387	1.065217391	1.728629032	0.787254902	3.086956522	5.0625	3.268181818	0.934599156		2.1715703	2.62789848	0	1
388	2	0	1	1	21			6.384615385	0.515625	2.413793103	0.88	2.464285714	2.428571429	2.333333333	2.428571429	1.19047619	0.745026391		2.178429797	1.825195754	1	0
217	2	1	1	1	25			3.9	1.648648649	2.233333333	1.256410256	1.139534884	4.529411765	1.5	1.90625	0.956521739	2.8		2.187011063	2.338436701	1	0
181	1	1	0	1	29		51.5	3.571428571	1.333333333	3.65	0.921498662	2.444788442	5.466666667	0.609014675	2.223581213	0.8	0.88		2.190031156	1.995852511	0	1
381	2	1	0	1	15					1.041666667	0.846153846	1.578947368	1.555555556	1.96875	3	4.8125	2.730769231		2.191792834	2.813514957	0	1
109	1	0	1	1	29		60.9	6.538461538	1.722222222	1.045454545	2.958333333	0.614035088	1.021276596	0.590163934	0.826923077	3.213333333	3.387850467		2.191805413	1.807909481	1	0
8	1	0	1	1	29		54.9	2.310344828	1.11627907	1.390243902	1.472222222	2.206896552	2.53718091	0.986236236	1.935416667	4.529411765	3.459058723		2.194329088	2.68946086	1	0
340	2	0	1	2	32	34		2.653846154	0.865384615	0.492307692	4.647058824	2.535714286	2.24137931	2.096774194	0.689655172	3.95	1.8		2.197212025	2.155561735	1	0
139	1	0	1	1	36		63	1.279069767	1.219512195	4.105263158	3.761904762	1.461898396	2.278571429	1.243589744	2.206597222	1.791411043	2.69047619		2.203829391	2.042129126	1	0
249	2	0	2	2	48	48					0.679245283	0.689655172	0.516129032	0.732142857	3.6	1.162790698	2.3		2.20999538	1.662212517	1	1
418	2	1	0	2	17	18		8.9	0.631578947	0.784313725	1.657142857	3.85	3.217391304	0.897959184	0.722222222	0.426229508	1.02173913	48	2.210857688	1.25710827	0	1
179	1	1	2	2	32	32		0.654545455	2.310344828	3.217391304	1.25	7.25	0.978723404	0.886792453	3.666666667	1.512820513	0.523076923		2.225036155	1.513615992	1	1
248	2	0	2	2	53	55		11.125	0.690909091	1.513513514	1.473684211	0.93877551	2.913043478	1.35	0.745454545	0.901960784	0.673076923		2.232541806	1.316707146	1	1
317	2	1	1	2	28	28		3.545454545	2.84	2.846153846	2	1.90625	1.333333333	3.181818182	2.310344828	0.93877551	1.666666667		2.256879691	1.886187704	1	0
316	2	1	2		34							2.92	3.409090909	0.759259259	1.113636364	3.619047619	1.848484848		2.278253167	2.1499038	1	1
424	2	1	1		13			2.875	0.901960784	1.041666667	2.161290323	1.333333333	3.125	1.30952381	2.769230769	5.066666667	2.333333333		2.291700569	2.920750916	1	0
69	1	1	2	2	44	44	67.7	2.428571429	1.722222222	2.066666667	2.0625	5.466666667	3.7	1.486950381	1.788461538	1.065217391	1.173097252	0.53125	2.296035355	1.842745312	1	1
31	1	1	2	1	40		56.7	1.571428571	1.65625	3.944444444	0.5	2.583333333	0.88372093	7.818181818	2.991477273	0.490196078	0.660714286		2.309974673	2.568858077	1	1
124	1	1	0	1	29		65.25	3.666666667	1.043478261	1.021276596	1.90625	5.4	2.344827586	0.583333333	1.487179487	3.711442786	2.388059701		2.355251442	2.102968579	0	1
310	2	0	1		22							1.255813953	1.021276596	2.096774194	1.8	7	1.020833333		2.365783013	2.587776825	1	0
180	1	0	0	1	30		67.9	2.222222222	1.023809524	2.428571429	2.481481481	3.130434783	1.020408163	3.181818182	5.0625	1.231770833	1.955128205		2.373814482	2.490325077	0	1
157	1	1	2	2	38	38		6.692307692	0.955555556	2.84	3.217391304	1.136363636	1.416666667	2.833333333	2.350490196	1.447368421	0.895833333		2.378531014	1.78873839	1	1
201	1	0	0	1	35		46.6	1.526315789	1.263157895	3.523809524	2.426075269	0.314285714	2.948924731	1.159090909	4.823529412	3.048888889	2.806722689		2.384080082	2.957431326	0	1
343	2	0	2	1	49			6.142857143	0.754716981	0.397058824	1.227272727	1.685714286	1.177777778	3.380952381	1.694444444	1.139534884	6.384615385		2.398494483	2.755464974	1	1
145	1	0	0	1	33		70.9	1.96969697	1.390243902	0.515151515	0.596774194	2.666666667	1.113636364	6.538461538	3.65	1.377260982	4.229050279		2.404694241	3.381681833	0	1
125	1	0	1	1	36		50.1	1.365853659	2.09375	1.939393939	1.827175698	1.975757576	1.486486486	0.84	1	5.61971831	5.941176471		2.408931214	2.977476253	1	0
26	1	1	2	2	34	34		4.307692308	6.75	1.638888889	1.414634146	2.555555556	0.93877551	2.538461538	1.527777778	1.375	1.235817575		2.42826033	1.52316648	1	1
348	2	1	1	1	23			1.542857143	1.857142857	3.947368421	2.5	2.769230769	1.214285714	4.9375	0.911111111	4.117647059	0.603314528		2.44004576	2.356771682	1	0
47	1	0	0	2	31	31	44.2		3.380952381	5.25	1.4	2.03125	4.682692308	1.435606061	0.979166667	1.378378378	1.473684211		2.445747778	1.989905525	0	1
22	1	0	2	2	47	47	50.9	2.161290323	1.611111111	1.151515152	3.666666667	2.84	1.910427807	1.691176471	2.415882353	2.811868687	4.302941176	7.083333333	2.456287975	2.626459299	1	1
13	1	1	2	1	23			4.052631579	3.173913043	3.619047619	1.513513514	1.939393939	1.9375	1.935483871	1.186046512	1.96875	3.260869565		2.458714964	2.05772999	1	1
435	2	0	0	2	12	13		0.811320755	0.366197183	0.58490566	1.022222222	1.352941176	4.928571429	3.238095238	7.181818182	2.833333333	2.321428571		2.464083375	4.100649351	0	1
332	2	0	1	2	21	22		1.552631579	1.227272727	7.166666667	3.304347826	2.653846154	1.705882353	1.878787879	2.266666667	1.714285714	1.195121951		2.466550952	1.752148913	1	0
122	1	1	0	1	25		66.1	2.653846154	3.85	1.657142857	1.209302326	2.88	1.460994912	1.447368421	1.636363636	5.666666667	2.275985663		2.473767064	2.49747586	0	1
91	1	0	0	1	26		66.1	2.03125	1.152173913	2.481481481	1.714285714	2.0625	7.083333333	4.105263158	1.742857143	1.764900662	0.641304348		2.477934975	3.067531729	0	1
45	1	1	2	1	46		47.5	0.287671233	2	6.384615385	3.464426877	1.94704653	2.190769231	2.0375	2.096774194	1.475138122	2.897435897		2.478137747	2.139523489	1	1
330	2	0	1	1	25			0.94	0.865384615	2.096774194	3.125	1.911764706	2	2.413793103	1.088888889	6.538461538	4.001177856		2.49812449	3.208464277	1	0
17	1	1	1	1	28		59.8	1.219512195	4.823529412	2.032258065	0.957446809	2.310344828	5.333333333	3	0.732142857	3.304347826	1.300248139		2.501316346	2.734014431	1	0
133	1	0	0	2	31	31	74.8	2.392857143	3.7	1.261904762	3.666666667	3.461538462	1.96875	3.043478261	1.621621622	1.636842105	2.260817308	2.392857143	2.501447633	2.106301859	0	1
143	1	0	0	2	27	27		5.333333333	3.85	3.523809524	2.2	1.175	4.8125	1.209302326	1.090909091	0.754716981	1.177777778	3.125	2.512734903	1.809041235	0	1
386	2	0	0	1	26			2.096774194	1.166666667	5.538461538	1.375	2.62962963	2.84	2.76	1.852941176	1.878787879	3		2.513826108	2.466345811	0	1
209	2	0	0		10			0.424242424	0.352941176	3.45	3.083333333	5.714285714	3.173913043	4.933333333	0.78	1.119047619	2.129032258		2.51601289	2.427065251	0	1
155	1	0	2	1	51		55.5	4.222222222	3.366315789	0.865384615	1.685714286	4.105263158	3.761904762	2.666666667	1.354317732	1.271853147	1.935483871		2.523512625	2.198045236	1	1
216	2	1	1	1	22			0.732142857	1.069767442	0.719298246	4.555555556	4.444444444	7.818181818	1.086956522	1.823529412	0.644067797	2.833462432		2.572740653	2.841239596	1	0
401	2	0	1		33			0.551724138	6.666666667	1.195121951	2.84	5	4.222222222	0.857142857	1.166666667	1.219512195	2.185408048		2.590446475	1.930190398	1	0
350	2	0	2	2	56	57		1.939393939	2.310344828	0.587301587	2.379310345	1.675675676	4.388888889	2.064516129	3.619047619	5.064763231	1.878647215		2.590788946	3.403172617	1	1
134	1	0	2	2	30	30	62.5			2.615384615	1.227272727	2.84	5.785714286	3.307951482	1.909090909	1.579545455	1.487179487	3.95	2.59401737	2.813896324	1	1
226	2	0	0	1	40			1.567567568	1.475	4.105263158	3.5	2.233333333	3.75	1.225	1.5	5.134293499	1.513409962		2.600386752	2.624540692	0	1
227	2	0	1	1	15			2.3	2.464285714	1.175	2.428571429	1.848484848	2.875	1.526315789	4.764705882	2.518518519	4.157894737		2.605877692	3.168486985	1	0
267	2	1	2	2	39	40		1.594594595	1.088888889	1.186046512	3.9	0.865384615	1.45	6.615384615	1.108695652	2.233333333	6.071428571	1.96875	2.611375678	3.495768434	1	1
163	1	1	2	2	31	32		0.947166418	3.761904762	1.483951008	4.388888889	3.7	0.532258065	2.079283887	1.069444444	6.75	1.513513514		2.622641099	2.388899982	1	1
23	1	0	0	1	23		59.3	3.95	3.95	5.466666667	3.571428571	2.464285714	1.181818182	1.487179487	0.672413793	1.907120743	2		2.665091316	1.449706441	0	1
379	2	1	1	2	24	25		0.769230769	4.157894737	2.592592593	1.365853659	2.461538462	8.4	1.965517241	3.45	0.699823633	0.886160714		2.674861181	3.080300318	1	0
35	1	1	1	2	27	28	51	1	3.85	1.322695035	0.492063492	4.5	1.823529412	3.902298851	2.485064935	4.8125	2.592592593		2.678074432	3.123197158	1	0
357	2	0	0	2	28	29		2.392857143	3.9	3.304347826	2.310344828	2.1	1	3.304347826	2.129032258	5.466666667	0.98		2.688759655	2.57600935	0	1
137	1	1	2	2	47	47	60.3	4.105263158	4.5	1.764705882	1.621621622	1.865591398	2.581159996	2.780112045	1.494791667	3.567982456	2.637065637	1.484042553	2.691829386	2.61222236	1	1
371	2	1			3									1.967741935	1.685714286	1.941176471	5.2		2.698658173	2.698658173
211	2	1	0	2	27	28		2.62962963	2.538461538	2.133333333	2.333333333	2.916666667	1.823529412	2.444444444	3.8	4.052631579	2.72	9.111111111	2.739202994	2.968121087	0	1
41	1	0	0	1	38		55.5	2.0625	1.136363636	1.757575758	3.030434783	3.789473684	2.594537815	2.415384615	3.669902913	2.94092827	4.021276596		2.741837807	3.128406042	0	1
320	2	1	0	2	16	19		3.181818182	1.341463415	2.615384615	2.481481481	2.407407407	2.62962963	6.461538462	3.619047619	1.787878788	0.916666667		2.744231627	3.082952233	0	1
123	1	0	0	1	28		75	1.571428571	4.210526316	0.533333333	0.246575342	1.611111111	2.413793103	2.2	9.777777778	3.185520362	1.698224852		2.744829077	3.855063219	0	1
312	2	0	2	2	37	38		6.538461538	5.714285714	0.959183673	1.828571429	0.846153846	1.823529412	4.388888889	2.129032258	1.414634146	1.875		2.751774091	2.326216941	1	1
205	2	0	0	2	17	21		1.878787879	5.466666667	3.842105263	0.86	1.705882353	0.88	4.75	1.939393939	1.694444444	4.647283531		2.766456408	2.782224383	0	1
356	2	0	1	2	38	41		4.588235294	4.705882353	0.941176471	1.538461538	0.439393939	7.166666667	3.476190476	3.086956522	1.285714286	0.566167132		2.779484468	3.116339017	1	0
170	1	0	0	1	28		53	1.19047619	3.666666667	4.823529412	2.166666667	1.935483871	1.939393939	2.92	1.828571429	2.748031496	4.630952381		2.784977205	2.813389849	0	1
126	1	0	0	1	34		62	4.210526316	4.705882353	2.703703704	5.196969697	3.588815789	2.552413793	0.988700565	2.09	0.991111111	0.843137255		2.787126058	1.493072545	0	1
14	1	1	0	1	26		72	3.9	0.441176471	2.76	3.95	5.4	3.125	0.230769231	2.129032258	1.559782609	4.468571429		2.7964332	2.302631105	0	1
85	1	0	1	1	26		68	2.958333333	2.413793103	5.466666667	2.233333333	1.909090909	4.263157895	2.310344828	1.425	3.674876847	1.3225		2.797709692	2.599175914	1	0
233	2	0	0	2	47	48		0.509090909	3.043478261	3.409090909	2.518518519	7.818181818	1.794117647	0.979166667	1.155555556	2.129032258	4.6875		2.804373254	2.149074426	0	1
255	2	1	1		12			0.517857143	1.5	0.6	3.363636364	0.633333333	3.454545455	5.533333333	4.157894737	5.533333333	2.92		2.82139337	4.319821372	1	0
192	1	0	0	2	23	23		2.03125	3.136363636	2.518518519	2.666666667	1.638888889	5.1875	2.2	3.888888889	2.115740741	2.958333333		2.834215067	3.270092593	0	1
30	1	0	0	1	23		57.8	1.435897436	0.637931034	11.80769231	2.336206897	1.45	2.692307692	0.310810811	3.948186528	0.953488372	2.777327935		2.834984902	2.136424268	0	1
433	2	1	2	2	29	29							7.727272727	1.021276596	1.852941176	0.727272727	2.956521739		2.857056993	2.857056993	1	1
243	2	0	1	2	22	23		4.333333333	8.6	0.25	2.555555556	1.84375	1.35	3.125	1.159090909	3.454545455	1.935659266		2.860693452	2.204859126	1	0
204	1	0	0	1	16		66.5	0.573770492	2.161290323	3.666666667	3.083333333	1.42513369	2.833333333	3.619047619	5.266666667	2.96	3.240740741		2.882998287	3.583957672	0	1
382	2	1	0	2	24	25		4.222222222	4.588235294	0.92	3.318181818	9.444444444	0.893617021	1.96969697	0.338028169	0.979166667	2.344827586		2.901842019	1.305067283	0	1
272	2	1	1	2	22	24		1.96969697	0.523809524	1.414634146	4.388888889	0.654545455	2.464285714	2.2	5.25	4.157894737	6.153846154		2.917760159	4.045205321	1	0
223	2	0	0	1	20			2.916666667	2.916666667	5	7	0.84	2.413793103	2.096774194	2.791666667	1.685714286	1.542950985		2.920423257	2.106179847	0	1
172	1	1	0	1	34		71	1.787878788	3.9	3	1.794117647	0.784313725	4.875	4	4.388888889	2.381818182	2.355805243		2.926782247	3.600302463	0	1
280	2	0	1	1	26			1.705882353	1.84375	2.692307692	1.159090909	4.277777778	4.444444444	4.705882353	4.625	0.8125	3.130403197		2.939703873	3.543645999	1	0
176	1	1	2	1	47		53	2.769230769	2	4.105263158	2.292009401	4.351190476	2.107142857	2.185185185	3.999729144	2.908695652	2.69047619		2.940892283	2.778245806	1	1
46	1	0	0	1	23		53.9	1.044444444	3.083333333	0.53968254	3.003016591	2.3125	1.365853659	5.125	3.173913043	0.520458265	9.304347826		2.94725497	3.897914559	0	1
56	1	0	0	1	33		45	3.8	1.939393939	7.166666667	1.96875	2.233333333	2.233333333	3.85	2.518518519	1.893890675	1.936507937		2.95403944	2.486450093	0	1
49	1	0	0	2	27	27		1.090909091	0.642857143	3.318181818	1.540540541	2.275862069	2.24137931	5.5	6.833333333	4.866666667	1.394736842		2.970446681	4.16722323	0	1
268	2	0	0	1	26			4.277777778	2.310344828	1.540540541	3.666666667	5.4	3.041666667	2.344827586	2.916666667	1.71875	2.560299296		2.977754003	2.516442043	0	1
230	2	1	0	2	18	19		4.823529412	3	0.830188679	3.571428571	5.785714286	1.357142857	3.217391304	3.523809524	3.043478261	0.636363636		2.978904653	2.355637116	0	1
364	2	0	0	2	28	29		6.615384615	7.909090909	1.065217391	2.875	2.413793103	3	1.12195122	2.88	0.936170213	1.068162926		2.988477038	1.801256872	0	1
307	2	1	1	2	22	23		1	1.583333333	2	2.653846154	3.260869565	3.85	1.764705882	4.647058824	3.217391304	5.923076923		2.990028199	3.880446587	1	0
146	1	0	1	2	28	28	82.7	6.230769231	3.75	1.617647059	2.6	4.470588235	2.696969697	2.376129032	2.1	1.552631579	2.585839599	4.277777778	2.998057443	2.262313981	1	0
151	1	0	0	1	33		59.1	3.714285714	1.414634146	2.379310345	2.598484848	3.864583333	3.137931034	5.166666667	2.793103448	2.152027027	2.79757085		3.001859741	3.209459805	0	1
290	2	0	2	2	32			5.857142857	0.803921569	1.538461538	2.0625	0.92	5.923076923	0.92	1.475	1.666666667	8.9		3.006676955	3.776948718	1	1
264	2	0	1		10			1.020833333	0.616666667	4.470588235	1.96875	3.217391304	4.5	5	1.255813953	4.705882353	3.5		3.025592585	3.792339261	1	0
238	2	0	1	1	27			2.24137931	3.125	1.638888889	1.473684211	3.619047619	4.470588235	3.454545455	6.230769231	0.735849057	3.381541726		3.037129373	3.654658741	1	0
275	2	0	1	2	20	21		1.447368421	0.979591837	8.090909091	0.823529412	1.279069767	1.113636364	3.75	7.083333333	2	4.053443526		3.062088175	3.600082645	1	0
188	1	0	2	2	45	45	47				0.058139535	0.347826087	2.6	1.152173913	6.307692308	4.666666667	6.507936508	3.65	3.091490717	4.246893879	1	1
277	2	0	0	1	24			0.978723404	2.233333333	2.379310345	2.592592593	2.166666667	1.935483871	5.125	2.137931034	2.653846154	8.889561271		3.109244867	4.148364466	0	1
160	1	1	0	1	28		66.9	1.757575758	6.307692308	1.021276596	4.882352941	2.053294574	2.461538462	2.214285714	5.1875	2.46692607	3.067264574		3.1419707	3.079502964	0	1
355	2	0	2	2	48	49		4.052631579	3.041666667	0.791666667	2.92	2.310344828	4.388888889	1.714285714	2.833333333	2.84	6.752391073		3.164520875	3.705779802	1	1
33	1	0	1	1	39		49.6	3.173913043	4	3.842105263	4.370588235	6.527777778	0.960784314	2.277777778	2.3	1.882352941	2.323741007		3.165904036	1.948931208	1	0
42	1	0	0	1	34		77	3.619047619	4.210526316	3.523809524	2.403846154	3.914786967	1.631578947	4.157894737	3.173913043	2.662790698	2.368613139		3.166680714	2.798958113	0	1
175	1	1	0	1	28		65.6	0.759259259	2.287647059	3.130434783	4.144257703	4.426190476	5.394957983	3.304347826	3.260869565	1.780780781	3.287671233		3.177641667	3.405725478	0	1
257	2	1	1	2	20	22			0.958333333	1.621621622	4.647058824	2.592592593	5.1875	5.533333333	4.823529412	1.583333333	1.714285714	4.555555556	3.184620907	3.768396358	1	0
66	1	0	2	2	38	38		1.567567568	1.666666667	7	2.344827586	9.333333333	3.083333333	1.878787879	1.435897436	0.649122807	3.174107143		3.213364375	2.04424972	1	1
185	1	0	0	1	19		54.8	3.95	5.333333333	1.4	4.588235294	2.285714286	1.621621622	2.285714286	2.805785124	3.693877551	4.505813953		3.247009545	2.982562507	0	1
374	2	0	0	2	15	17		3	3.304347826	6.692307692	4.875	1.794117647	4.388888889	0.826923077	1.5	2.84	3.272727273		3.24943124	2.565707848	0	1
32	1	0	0	1	28		59.9	5.6	4.705882353	2.448275862	4.5	0.673076923	2.846153846	5.6	1	3.387850467	1.759878419		3.252111787	2.918776546	0	1
81	1	0	0	1	20		51.6	0.616666667	7.454545455	2.769230769	2.436842105	2.343300111	3.285714286	2.151711378	4.087557604	1.504	6.151515152		3.280108353	3.436099684	0	1
281	2	0	0	1	19			5.125	2.0625	1.5	0.8	3.947368421	0.777777778	3.476190476	3.666666667	3.894736842	7.72845653		3.297869671	3.908765659	0	1
293	2	0	0	1	36			4.5	4	3.041666667	2.464285714	3.714285714	1.513513514	2.275862069	6.384615385	2.576923077	2.518943743		3.299009588	3.053971558	0	1
279	2	0	2	2	42	43		6.538461538	4.052631579	8.4	4.444444444	4.055555556	0.672727273	1.066666667	0.936170213	1.764705882	1.063882064		3.299524522	1.10083042	1	1
265	2	1	2	2	33	33				0.895833333	3.619047619	0.705882353	0.382352941	5.5	7.545454545	4.9375	2.826086957	1.757575758	3.301519719	4.238278889	1	1
3	1	0	0	2	15	16		0.831423895	0.709090909	6.666666667	2.096774194	7.333333333	1.158152174	1.911764706	4.333333333	3.227272727	4.75		3.301781194	3.076104588	0	1
9	1	0	0	1	33		51.26666667	3.75	5.4	1.96875	1.181818182	5.466666667	3.095238095	1.066666667	8.7	0.9375	1.706586826		3.327322644	3.101198318	0	1
270	2	1	0	2	9	10		0.306666667	0.293333333	0.814814815	2.76	1.461538462	0.46875	9.5	1.848484848	9.888888889	6		3.334247701	5.541224747	0	1
72	1	0	0	1	27		78.05	4.333333333	2.03030303	1.255813953	3.260869565	4.705882353	2.428571429	0.918367347	6	4.120879121	4.375		3.342902013	3.568563579	0	1
154	1	1	0	1	24		58	2.692307692	1.621621622	3.363636364	2.62962963	3.927083333	6.470238095	2.379310345	3.9	3.017094017	3.512077295		3.351299839	3.85574395	0	1
28	1	0	1	1	32		52.5	0.8	2.571428571	0.627118644	6.142857143	3.454545455	2.62962963	1.875	2.555555556	6.661290323	6.227272727		3.354469805	3.989749647	1	0
403	2	1	0		22			1.4	0.851851852	3.8	2.166666667	2.76	3.476190476	11	1.875	2.481481481	4.157894737		3.396908521	4.598113339	0	1
71	1	1	0	1	26		75.4	2.535714286	2.233333333	8.4	2.03125	2.25	1.384615385	1.578947368	6.153846154	3.581280788	3.989304813		3.413829213	3.337598902	0	1
346	2	0	1		9			2.09375	22	0.690909091	0.862745098	0.542372881	1.527777778	1.022222222	2.555555556	1.552631579	1.317073171		3.416503738	1.595052061	1	0
182	1	1	0	2	33	33	76.8	5.4	4.052631579	1.911764706	2.588148148	2.523351648	2.842476489	2.730769231	5.125	4.315151515	2.727642276	0.943107221	3.421693559	3.548207902	0	1
193	1	0	2	2	47	47	58	1.30952381	5.6	0.979166667	1.781453868	3.052295918	7.166666667	1.031914894	2.548387097	2.87295082	7.989795918	10.19512195	3.433215566	4.321943079	1	1
82	1	1	0	2	19	19	65	0.773584906	1.19047619	4.333333333	2.066666667	1.685714286	3.65	8.090909091	1.828571429	7.909090909	2.84	11.85	3.436834681	4.863714286	0	1
140	1	0	1	1	28		53.5	3.894736842	1.638888889	6.75	5.666666667	1.864331723	0.75	3.31027668	4.259090909	3.359630008	3.017467249		3.451108897	2.939292969	1	0
127	1	1	0	1	26		67.9	9.555555556	1.5	3.041666667	0.590163934	0.979166667	1.177777778	3.85	6.307692308	4.476744186	3.140969163		3.461973626	3.790636687	0	1
254	2	0	0	1	35			4.5	3.083333333	12.71428571	2.518518519	1.204545455	1.225	1.292682927	2.344827586	1.238095238	4.530476765		3.465176553	2.126216503	0	1
399	2	1	0	2	24	34		11	0.709090909	3.9	0.93877551	1.186046512	5.266666667	5.1875	2.958333333	1.45	2.129032258		3.472544519	3.398306452	0	1
289	2	0	1	2	46			0.784313725	3.619047619	7.7	8.555555556	5.533333333	0.788461538	1.526315789	3.238095238	1.611111111	1.848484848		3.520471876	1.802493705	1	0
431	2	0	1	1	41			2.481481481	4.647058824	2.206896552	2.62962963	8.9	2.166666667	5	2.166666667	4.052631579	0.957596254		3.520862765	2.868712233	1	0
372	2	1	1	2	24	26		1.302325581	1.142857143	3	6.461538462	4.210526316	1.432432432	7	5.2	2.172413793	3.409090909		3.533118464	3.842787427	1	0
144	1	1	1	1	34		64	1.204545455	2.129032258	1.365853659	4.052631579	3.571428571	5.6	8.090909091	4.8125	3.336363636	1.648044693		3.581130894	4.697563484	1	0
138	1	0	0	1	37		54.5	1.41025641	5.371212121	11.125	2.764423077	4.556547619	0.851851852	0.672413793	4.333333333	2.621621622	2.342960289		3.604962012	2.164436178	0	1
245	2	1	0	2	26	27		5.785714286	2.88	7.909090909	3.318181818	1.96969697	3.454545455	1.375	5.533333333	1.657142857	2.538461538		3.642116717	2.911696637	0	1
336	2	1	1	2	24	26		3.238095238	1.794117647	3.363636364	3.947368421	4.470588235	5.333333333	1.225	1.8125	6.833333333	4.4375		3.645547257	3.928333333	1	0
417	2	1	0	1	23			4.588235294	1.482758621	2.129032258	3.9	1.365853659	2.958333333	4.8125	4.055555556	7.818181818	3.699880668		3.681033121	4.668890275	0	1
112	1	1	0	2	20	20							1.742857143	1.771428571	2.161290323	8.8	4		3.695115207	3.695115207	0	1
24	1	0	0	1	43		63.76	1.705882353	8.8	3.913561077	5.699134199	3.881074169	1.955645161	2.356187291	3.271428571	3.165554795	2.335740072	7.25	3.708420769	2.616911178	0	1
225	2	0	0	2	39	43		1.421052632	3.454545455	6.076923077	2.064516129	1.425	3.761904762	6.666666667	3.75	4.210526316	4.472170106		3.730330514	4.57225357	0	1
383	2	1	2	2	38	38		4.75	2.958333333	3.363636364	3.318181818	1.638888889	8.285714286	7.083333333	1.742857143	1.261904762	3.75		3.815284993	4.424761905	1	1
360	2	1	1	2	20			2.653846154	4.388888889	1.5	3.714285714	0.86	1.638888889	4.823529412	3.75	11.125	3.8		3.825443906	5.02748366	1	0
210	2	0	1	1	21			0.580645161	1.302325581	2.133333333	1.204545455	0.661016949	1.823529412	3.217391304	19.5	1.043551654	6.79966611		3.826600496	6.476827696	1	0
262	2	0	0	1	28			6.692307692	2.555555556	0.342857143	0.98	6.153846154	0.593220339	8.6	2.344827586	1.35	8.78587963		3.83984941	4.334785511	0	1
263	2	1	1	1	34			3.086956522	4.9375	0.740740741	6.692307692	9.111111111	3.7	4.388888889	1.705882353	2.692307692	1.384461487		3.844015649	2.774308084	1	0
59	1	1	0	1	17			8.090909091	2.464285714	9	0.914893617	1.513513514	2.413793103	3.95	4.705882353	2.115942029	3.317757009		3.848697643	3.300674899	0	1
195	1	1	0	1	25		71	2.92	10.11111111	5.125	1.065217391	6.538461538	3.173913043	2.592592593	3.734693878	2.386281588	1.060606061		3.87078772	2.589617433	0	1
142	1	1	0	1	30		57.5	2.72	3.619047619	6.916666667	5.785714286	3.083333333	0.706896552	8.5	4.092896175	2.178694158	1.108545035		3.871179383	3.317406384	0	1
184	1	1	0	1	27		62.4	5.125	3.9	6.833333333	2.321428571	2.510416667	2.647297297	7.727272727	3.064377682	3.144736842	1.479224377		3.87530875	3.612581785	0	1
437	2	1	1	1	31			2.066666667	3.666666667	1.065217391	0.655172414	6.461538462	3.9	6.916666667	4.875	5.5	3.74980484		3.885673311	4.988294301	1	0
247	2	0	0	1	25			7.25	12	2.653846154	1.435897436	2.518518519	3.363636364	3.409090909	1.333333333	1.444444444	3.799863853		3.920863101	2.670073781	0	1
408	2	1	1	2	17	18		2.129032258	5.0625	4.555555556	7.909090909	4.588235294	1.777777778	3.318181818	2.730769231	4.388888889	2.84		3.930003173	3.011123543	1	0
84	1	0	1	1	31		48	1.583333333	0.94	1	5.556372549	5.714285714	11.375	6.609090909	4.467899332	1.289340102	0.88		3.941532194	4.924266069	1	0
43	1	1	0	1	28		65.9	1.735294118	4.823529412	2.357142857	2	6	4.444444444	1.526315789	4.705882353	10.31325301	1.544444444		3.945030643	4.506868008	0	1
190	1	0	0	1	26		63	7.909090909	3.083333333	2.333333333	2.92	3.125	4.9375	5.533333333	1.941622188	5.155844156	2.786561265		3.972561852	4.070972188	0	1
187	1	1	0	1	27		64	0.847826087	3.428571429	6.615384615	3.085784314	2.280788177	2.615384615	9.7375	4.186956522	2.808943089	4.153846154		3.9760985	4.700526076	0	1
304	2	0	1	1	40				7.083333333	0.5	7.909090909	1.130434783	0.97826087	2.72	4.647058824	2.178571429	8.669594595		3.97959386	3.838697144	1	0
407	2	1	0	1	12			4.5	4.823529412	2.24137931	2.09375	1.175	4.263157895	5.642857143	0.893617021	6	8.4		4.003329078	5.039926412	0	1
5	1	1	2	1	40		65.25	3.5	3.714285714	0.5	14.6625	4.372619048	1.32208238	2.360047847	2.758434548	2.249122807	4.748427673		4.018752002	2.687623051	1	1
108	1	0	0	1	30		62.4	0.714285714	6	3.454545455	2.76	2.0625	8.8	2.535714286	6.25	2.869747899	4.881987578		4.032878093	5.067489953	0	1
93	1	0	0	1	28		69.6	1.022727273	3.173913043	0.94	4	2.615384615	0.701754386	8.8	8.6	1.180722892	9.351648352		4.038615056	5.726825126	0	1
354	2	1	1		15			3.272727273	1.540540541	2.555555556	1.705882353	3.95	9.777777778	3.789473684	5.4	4.388888889	4.166666667		4.054751274	5.504561404	1	0
177	1	1	2	2	47	47	60	6.230769231	1.368421053	3.428571429	7.818181818	3.85	1.152173913	8.266666667	2.296296296	4.222222222	2.034482759		4.066778539	3.594368371	1	1
326	2	0	0	1	20			1.209302326	2.958333333	1.065217391	2.615384615	5.066666667	10	1.852941176	0.62962963	6.307692308	9.113998324		4.081916577	5.580852288	0	1
4	1	0	1	1	23		44.2	0.88	3.5	1.878787879	5	8.7	1.823529412	3.523809524	4.105263158	4.95	7.156521739		4.151791171	4.311824767	1	0
391	2	1	0	2	14	16		1.4	3.55	1	3.285714286	2.444444444	7.727272727	8.555555556	1.764705882	5.833333333	6.307692308		4.186871854	6.037711961	0	1
77	1	1	1	1	28		56.4	13.14285714	12.85714286	0.959183673	0.75	0.684210526	1.020833333	2	2.319148936	5.597222222	2.625		4.195559869	2.712440898	1	0
194	1	1	0	1	29		64.8	3.041666667	1.857142857	13	2	3.619047619	1.435897436	3.409090909	4.8125	6.653225806	2.1875		4.201607129	3.69964283	0	1
100	1	0	0	1	28		60.9	2.692307692	1.852941176	2.033333333	4.529411765	7.818181818	7.727272727	3.086956522	2.397111913	6.359375	3.661616162		4.215850811	4.646466465	0	1
335	2	1	0	2	20	21		3.75	1.84375	6.833333333	2.807692308	2.692307692	1.967741935	12.85714286	4.105263158	3.173913043	2.266666667		4.2297811	4.874145533	0	1
285	2	0	1	1	18			4.823529412	3.85	2.84	3.5	6.076923077	9.444444444	3.083333333	5.0625	1.878787879	1.882352941		4.244187109	4.270283719	1	0
333	2	0	0	2	15	15		3	1.735294118	8.2	6.307692308	3.823529412	3.380952381	2.166666667	4.444444444	6	3.476190476		4.253476981	3.893650794	0	1
79	1	1	0	2	15	15		5.266666667	1.133333333	1.405405405	3.7	6	3.75	3.380952381	7.818181818	6.916666667	3.55		4.292120627	5.083160173	0	1
207	2	0	0	1	23			3.85	1.757575758	0.411764706	3.476190476	4.588235294	8.777777778	4.875	8.4	3.6	3.364560318		4.310110433	5.803467619	0	1
158	1	1	0	1	36		75.5	2.193548387	1.875	2.206896552	6.538461538	7.35	4.01125	7.540178571	2.555555556	6.071428571	3.454545455		4.379686463	4.726591631	0	1
53	1	0	1	1	32		51	3.428571429	6	2.064516129	2.769230769	5.714285714	2.88	9.444444444	3.921052632	4.071038251	3.743589744		4.403672911	4.812025014	1	0
29	1	1	0	1	25		58.4	6.071428571	5.928571429	3.428571429	3.476190476	2.68	4.333333333	6.153846154	4.052631579	5.31292517	3.05		4.448749814	4.580547247	0	1
117	1	1	2	2	36	36		3.260869565	3.9	2.92	5.690045249	6	3.9	9.285714286	4.764705882	2.615384615	2.535714286		4.487243388	4.620303814	1	1
114	1	1	0	1	38		55.7	2.615384615	7.727272727	0.373134328	2.546875	11.1875	11.375	0.740740741	2.12455516	2.598360656	3.765306122		4.505412935	4.120792536	0	1
183	1	0	0	1	28		78.8	8.8	4.210526316	2.769230769	5	4.236788618	3.002205882	5.533333333	3.714285714	5.129032258	2.766798419		4.516220131	4.029131121	0	1
353	2	1	1		20			6.461538462	2.344827586	1.903225806	0.854166667	4.166666667	3.9	2.166666667	15	4.210526316			4.556402019	6.319298246	1	0
395	2	1	0		11			1.365853659	0.740740741	1.848484848	0.606557377	2.769230769	1.823529412	2.62962963	1.621621622	22.25	10		4.565564806	7.664956133	0	1
174	1	0	0	1	20			11.25	5.714285714	1.911764706	11.125	2.266666667	1.365853659	1.23255814	5.533333333	3.666666667	1.631578947		4.569770783	2.685998149	0	1
327	2	0	1	1	20			1.875	5.133333333	5.714285714	2.03125	5	5.533333333	4.333333333	8.5	4.875752212	3.191251885		4.618753981	5.286734153	1	0
301	2	1	1	2	20	23		2.2	3.8	6.916666667	1	1.583333333	1.111111111	11	2.137931034	7.083333333	9.666666667		4.649904215	6.199808429	1	0
398	2	0	0	1	29			4.647058824	2.653846154	3.260869565	1.341463415	12	4.105263158	3.55	3.380952381	8.560124127	3.7		4.719957762	4.659267933	0	1
314	2	0	1	2	20	21		1.787878788	1.621621622	2.129032258	3.666666667	5	4.470588235	4.75	15.5	5	3.285714286	3.619047619	4.721150186	6.601260504	1	0
404	2	0	0	1	15			1.10638	3.260869565	0.603448276	3.083333333	11.125	7.727272727	9.777777778	6.384615385	2.033333333	2.592592593		4.769462299	5.703118363	0	1
135	1	0	0	1	32		47.3	7.166666667	1.238095238	1.317073171	5.0625	4.647058824	8.8	9.555555556	5.537931034	3.514423077	1.929447853		4.876875142	5.867471504	0	1
130	1	0	2	2	53	53	67	3.5	13.14285714	1.939393939	3.59265873	4.963286713	2.357142857	2.383458647	7.25	4.819875776	5.052287582	23.75	4.900096138	4.372552972	1	1
34	1	0	0	1	28		38.5	5.6	5.333333333	5	8.6	1.9375	7.727272727	2.344827586	4.677975548	3.514851485	5.428571429		5.016433211	4.738699755	0	1
244	2	1	1	1	25			2.266666667	2.266666667	5.785714286	1.30952381	7.25	11.125	8	7.818181818	0.647058824	3.894736842		5.036354891	6.296995497	1	0
115	1	1	0	1	34			2.133333333	1.459459459	14.83333333	0.698113208	5.333333333	7	4.263157895	6	4.36416185	5.22147651		5.130636892	5.369759251	0	1
131	1	0	1	1	31		65	2.765064797	1.405405405	1.25	1.848484848	6.307692308	18	4.052631579	5.856115108	9.563218391	0.616666667		5.16652791	7.617726349	1	0
60	1	1	1	1	26		61.5	5.857142857	1.540540541	5.1875	3.260869565	1.594594595	9.730769231	6.25	3.318181818	12.125	2.949152542		5.181375115	6.874620718	1	0
334	2	1	0		14			2.769230769	2.2	6.615384615	6.230769231	3.666666667	3.130434783	4.210526316	5.125	14.16666667	3.8		5.191467905	6.086525554	0	1
420	2	0	0	1	30			1.086956522	9.888888889	4.705882353	1.159090909	4.5	2.958333333	3.523809524	12.71428571	4.764705882	6.834978843		5.213693197	6.159222658	0	1
239	2	1	0		12			9.111111111	1.209302326	2.464285714	1.333333333	1.065217391	5.125	8.090909091	13	7.727272727	4.105263158		5.323169485	7.609688995	0	1
101	1	1	2	1	21				1.285714286	2.464285714	3.083333333	1.84375	1.390243902	8.9	18.8	8.8	1.45		5.335258582	7.86804878	1	1
70	1	1	0	2	17	17		8.7	2.757818459	1.292682927	7.363636364	2.833333333	2.518518519	2.307692308	14.16666667	2.552380952	9		5.349272953	6.10905169	0	1
351	2	1	1	1	23			1.020833333	0.823529412	1.696969697	7	10.875	15	2.379310345	2.310344828	6.079292641	6.386111111		5.357139137	6.431011785	1	0
39	1	1	0	1	30		51	1.555555556	4.9375	3.125	14.66666667	8	10.11111111	0.893617021	2.24137931	5.03164557	3.239631336		5.380210657	4.303476869	0	1
422	2	0	0	1	21			6.538461538	1.45	4.875	2.76	1.558823529	17.8	1.219512195	9.222222222	2.033333333	6.38496732		5.384232014	7.332007014	0	1
319	2	0	1	1	22								2.096774194	10.625	4.647058824	7.083333333	2.666666667		5.423766604	5.423766604	1	0
51	1	0	1	2	35	36	50.5	1.735294118	6.461538462	3	2.48	2.111309524	16.64102564	4.207352941	7.028571429	6.982300885	3.921875	4.351955307	5.4569268	7.756225179	1	0
261	2	0	0	1	25			3.166666667	7.727272727	4.222222222	8.9	3.5	4.388888889	11	4.277777778	3.894736842	3.523809524		5.460137465	5.417042607	0	1
141	1	1	0	1	32			3	6.142857143	8	4.9375	10	2.413793103	2.56	4.605882353	8.739583333	4.342696629		5.474231256	4.532391084	0	1
389	2	1	0	2	11	19		0.84	1.787878788	1.255813953	1.794117647	5.642857143	24.33333333	4.769230769	4.6	5.533333333	5		5.555656496	8.847179486	0	1
269	2	1	1	2	17	20		15.5	3.086956522	3.619047619	1.567567568	7.083333333	1.714285714	3.409090909	8.5	6.538461538	4.823529412		5.584227262	4.997073515	1	0
52	1	1	0	1	35		65	3.7	5.666666667	4.44442086	4.388888889	12.42857143	8.883333333	1.84375	11.125	1.181818182	2.713692946		5.637614231	5.149518892	0	1
7	1	1	0	1	31		62.575	3.9	8.7	12.52777778	10.11111111	3.041666667	3.8	6.142857143	1.341463415	3.409090909	3.968253968		5.694222099	3.732333087	0	1
406	2	1	1	1	25			4.9375	9.777777778	1.694444444	3.304347826	2.76	7.272727273	15.33333333	3.272727273	1.3	7.822724162		5.747558209	7.000302408	1	0
55	1	0	0	2	33	33	79.8	6.307692308	1.823529412	11.25	6.538461538	5.6	8.861111111	7.192307692	2.843182575	2.136756757	5.4	5.602836879	5.795304139	5.286671627	0	1
271	2	1	1	1	19			0.934782609	6.916666667	15.66666667	6.384615385	7.909090909	1.764705882	1.848484848	0.730769231	0.836734694	15.50487013		5.849738703	4.137112957	1	0
186	1	0	0	1	29		46	7.333333333	8.7	1.394736842	2.8	2.730769231	6.75	3.9	14.80327869	0.642857143	10.74074074		5.979571598	7.367375315	0	1
150	1	1	0	2	22	22		9.777777778	7.490131579	3.65	7.818181818	4.875	4.411764706	5.85	3.85	3.285714286	8.9		5.990857017	5.259495798	0	1
287	2	1	1	1	24			14.66666667	4.5	9.888888889	2.791666667	4.444444444	4.9375	4	4.6875	7	3.65		6.056666667	4.855	1	0
196	1	0	1	2	27	27	55.3	2.555555556	7.636363636	17.6	5.294117647	2.518518519	2	4.157894737	2.76	9.12037037	8.102564103	3.94047619	6.174538457	5.228165842	1	0
161	1	1	0	1	32		74.1	8.9	2.769230769	3.5	12.71428571	1.675675676	6.916666667	4.482954545	8.978947368	3.45754717	8.838383838		6.223369174	6.534899918	0	1
87	1	1	0	1	24		66.2	1.567567568	7.166666667	3.8	4.882352941	11.5	6.142857143	18.6	2.206896552	3.95	3.041666667		6.285800754	6.788284072	0	1
106	1	1	1	1	27		67	15.5	9	10.11111111	5.31993007	4.333333333	5.533333333	2.407407407	3.076719577	4.464552846	3.45971564		6.320610332	3.788345761	1	0
99	1	1	0	2	36	37	60.2	5.25	4.105263158	4.210526316	4.726190476	5.231884058	5.557692308	6.833333333	13.14285714	6.966386555	7.718181818	13.1641791	6.374231516	8.043690231	0	1
384	2	0	0	2	13	14		4.5	2.392857143	5.2	1.852941176	1.583333333	10.125	25.33333333	5.461538462	4.785714286	3.045454545		6.428017228	9.750208125	0	1
20	1	0	0	2	29			0.537313433	6.207142857	3	22.5	3.9	4.529411765	13.14285714	7.636363636	0.660714286	2.537731134		6.465153425	5.701415592	0	1
278	2	1	1	2	22	23		3.476190476	3.409090909	11.375	1.204545455	15.33333333	3.666666667	2.225806452	12.28571429	7.818181818	4.27866242		6.507319182	6.055006329	1	0
430	2	0	0	1	23			5.846153846	0.523809524	4.1875	5.466666667	11.25	7.25	7.333333333	5.4	5.4	12.57747834		6.523494171	7.592162335	0	1
80	1	1	0	1	24		87	7	8.4	12.57142857	2.384615385	5.6	1.96875	4.307246377	2.36299435	9.888888889	11.125		6.560892357	5.930575923	0	1
414	2	1	0	2	26	26		8	6.384615385	6.833333333	9	3.7	10.875	5.601138127	8.299676375	4.167733675	3.272922944		6.613441984	6.443294224	0	1
240	2	0	1	1	21			0.417910448	5	2.96	31.33333333	4.105263158	3.619047619	7.166666667	1.90625	2.481481481	7.25		6.62399527	4.484689153	1	0
113	1	1	0	1	35		54	6.615384615	13	5.857142857	8.204166667	8.638655462	4.815972222	1.848484848	5.466666667	3.819587629	10.33333333		6.85993943	5.256808939	0	1
120	1	1	0	1	20		61.3	4.823529412	4.111111111	23	3.842105263	1.96969697	2.958333333	13.14285714	5.855072464	5.593103448	4.462427746		6.975823689	6.402358826	0	1
432	2	0	0	2	30	30		9	2.653846154	9.333333333	12.71428571	8.6	9.222222222	8	5.4	2.692307692	3.087334248		7.070332936	5.680372832	0	1
202	1	0	0	1	20		47.3	5.125	5.125	18.8	8.8	1.486486486	3.523809524	5.857142857	2.557692308	12.12162162	8.737373737		7.213412653	6.559528009	0	1
88	1	0	0	1	31		70.2	15.66666667	2.344827586	4.588235294	6.75	1	5	10.875	3.821989529	13.5	8.770833333		7.231755241	8.393564572	0	1
191	1	0	0	1	32		51.1	8.6	18.8	6.538461538	2.875	2.555555556	11.125	7.454545455	4.470588235	5.629370629	5.5625		7.361102141	6.848400864	0	1
428	2	1	0	1	23			9.777777778	3.789473684	30.33333333	2.807692308	2.222222222	3.7	4.588235294	2.464285714	3.183783784	11.12680756		7.399361167	5.01262247	0	1
54	1	1	0	1	22		73.2	1.848484848	13	4	10	9.777777778	6.916666667	10.875	4.647058824	11.16455696	5.629370629		7.785891571	7.846530616	0	1
250	2	1	1	1	28			7.818181818	6	6.384615385	6.615384615	18	8.5	6.615384615	5	8.8	4.562746646		7.829631308	6.695626252	1	0
129	1	1	0	1	25		56.1	7.818181818	10	5.666666667	14.83333333	1.794117647	4.388888889	4.052631579	23.25	3.563106796	5.14379085		8.051071758	8.079683623	0	1
50	1	0	2	2	38	39		0.644067797	4.166666667	1.875	3.894736842	18	4.210526316	8.7	5.333333333	5.466666667	0.483333333		8.12743	4.83876	1	1
167	1	1	0	2	22	22	57.2	7.166666667	3.260869565	18.4	15.33333333	1.9375	14.66666667	4	4.705882353	5.533333333	8.632653061		8.363690498	7.507707083	0	1
11	1	0	2	2	41	41								1.705882353	1.621621622	1.786962366	0.644067797			1.439633535	1	1
171	1	1	2	2	47	47	62					0.415384615	0.309859155	0.956521739	1.193055556	0.384615385	1.186046512	1.238095238		0.806019669	1	1
206	2	0	0	2	39	39							0.402985075	2.68	0.375	0.87755102	0.540983607	0.402985075		0.97530394	0	1
212	2	0	1		4								0.916666667	0.818181818	0.548387097	0.649122807	0.614035088			0.709278695	1	0
224	2	0	0	2	46	47								0.31884058	1.214285714	0.277777778	0.775510204			0.646603569	0	1
241	2	0	1		4								0.523809524	0.263157895	0.382352941	2	0.9375			0.821364072	1	0
246	2	0	1		6								0.830188679	1.583333333	4.8125	2.133333333	4.210526316			2.713976332	1	0
251	2	0	1		8			0.647058824				0.253333333	1.390243902	3.409090909	1.818181818	0.745098039	1.261904762			1.724903886	1	0
253	2	1	1	2	20	21								3.083333333	0.918367347	0.631578947	2.193548387	0.9		1.706707004	1	0
259	2	0	2	2	36	36									1.475	0.516129032	0.390625	4.444444444			1	1
266	2	1	0	2	5	10						0.304347826	0.53125	1.155555556	0.788461538	2.379310345	0.763636364			1.123642761	0	1
274	2	1	0	2	12	13										3.9	1.261904762	5.571428571			0	1
284	2	0	1	2	23	24						1.621621622	1.621621622	0.523809524	0.843137255	2.555555556	1.357142857			1.380253363	1	0
286	2	1	0	2	44	45										0.564516129	1	2.310344828			0	1
288	2	0	0	2	58	60									1.227272727	5.928571429	3.85				0	1
292	2	1	1	2	19	20										1.261904762	3.85				1	0
296	2	0	1	2	37	38							1.021276596	0.583333333	1.638888889	3.318181818	0.507692308			1.413874589	1	0
298	2	1	2	2	24	24						0.482758621	0.533333333	0.192307692	0.183098592	0.301369863	0.426470588	0.492063492		0.327316014	1	1
300	2	1	2	2	34	34								1.139534884	1.179487179	1.268292683	2.066666667			1.413495353	1	1
321	2	1			3								1.181818182	0.882352941	0.730769231	1.828571429	1.357142857			1.196130928
338	2	1	1	2	19	19									1.882352941	3.5	6.153846154	5			1	0
344	2	0	1		6							0.283783784	0.862745098	0.475409836	1.219512195	1.594594595	1.621621622			1.154776669	1	0
345	2	0	1		5							0.454545455	1.3	0.82	0.88	2.5	0.65			1.23	1	0
361	2	1	0		6								0.763636364	1.621621622	2.3	2.193548387	1.538461538			1.683453582	0	1
369	2	0	1		22								23.75	1.705882353	0.978723404	3.45	2.84			6.544921151	1	0
373	2	1			3									0.610169492	4.647058824	1.447368421	1.066666667			1.942815851
377	2	1	1		18							0.319444444	0.678571429	0.305555556	0.678571429	1.648648649	0.603448276			0.782959068	1	0
378	2	0	1	2	7	29								0.92	2.413793103	0.754716981	1.166666667			1.313794188	1	0
393	2	0		2	20	21											0.532258065	47.5
396	2	0	1		5						0.397058824	0.775510204	0.633333333	0.811320755	1.594594595	1.742857143	0.461538462			1.048728858	1	0
413	2	0	1		5								0.767857143	0.293333333	0.507692308	0.566666667	0.903846154			0.607879121	1	0
416	2	0	2	2	44	40							0.415384615	0.397058824	0.75	1.19047619	0.347222222	3.136363636		0.62002837	1	1
419	2	0	2	2	36	37					0.625	0.88	0.534482759	0.45	2.692307692	1.130434783	1.882352941	5.0625		1.337915635	1	1
426	2	0	2	2	35	36								1.2	0.897959184	0.620689655	0.833333333			0.887995543	1	1
427	2	0	1	2	26	27						0.415384615	1.042553191	0.46875	0.301369863	1.472222222	0.287671233			0.714513302	1	0
429	2	0	1		10								1.30952381	2.1	0.936170213	3.947368421	0.684210526			1.795454594	1	0
436	2	1	1		5						0.627118644	0.5	1.611111111	2.24137931	1.044444444	1.621621622	0.596774194			1.423066136	1	0
440	2	1	1		15							3.173913043	8.4	4.764705882	4.933333333	4.5625	3.789473684			5.29000258	1	0
Randomized subject identifier	1 = Bastrop	0 = Female	0 = Mother-reared	1 = Alive	Age at the last available NLR data point (the last sedation, which was either 2019, or the sedation before death)		In kilograms	Year 1 NLR	Year 2 NLR	Year 3 NLR	Year 4 NLR	Year 5 NLR	Year 6 NLR	Year 7 NLR	Year 8 NLR	Year 9 NLR	Year 10 NLR	NLR value taken at humane euthanasia, where data were available.	Average NLR taken over the last 10 years	average NLR taken over the last 5 years	Dummy code selecting all mother-reared subjects (=1) to compare against nursery-reared and wild-caught/unknown-reared subjects (=0)	Dummy code selecting all nursery-reared subjects (=1) to compare against mother-reared and wild-caught/unknown-reared subjects (=0)
	2 = Yerkes	1 = Male	2 = Nursery-reared	2 = Deceased
			3 = Wild caught/unknown
